# Supplementary material for: Rare and common variants in ROM1 and PRPH2 genes trans-modify Stargardt/ABCA4 disease
Source: PLoS Genet. 2022 Mar 30;18(3):e1010129. doi: 10.1371/journal.pgen.1010129 (PMC9000055; doi:10.1371/journal.pgen.1010129)
Supplement: S1 Table — (XLSX) [file pgen.1010129.s001.xlsx]

## Sheet: Sheet1
S1 Table. Rare (MAF<0.005) nonsynonymous variants in ROM1 coding sequences, identified in STGD1/ABCA4 disease patients (n=622) and in a control cohort (n=10,865).
Variant ID	cDNA change	Amino acid change	CADD v1.3	Allele count		Allele frequency		GnomAD
				patients (622)	controls (10,865)	patients (622)	controls (10,865)	NFE	MAX	ALL	AFR	SAS	AMR	EAS	FIN	ASJ	OTH
11-62381045-G-A	c.292G>A	p.Gly98Arg	<10	1		0.000803859		8.939e-06	8.939e-06	4.024e-06	nd	nd	nd	nd	nd	nd	nd
11-62381084-G-	c.331delG	p.Leu114Serfs*8	30	1		0.000803859		0.000455582	0.00106675	0.000466686	0.000655582	0.0001	0.000444477	0.00106675	0.000622268	nd	0.000355582
11-62381810-C-T	c.671C>T	p.Pro224Leu	32	2		0.00160772		3.84692e-05	0.000444477	4.24319e-05	nd	nd	8.88955e-05	nd	nd	nd	0.000444477
11-62381863-C-T	c.724C>T	p.Arg242*	37	1		0.000803859		7.81569e-06	0.00275552	0.0002	nd	nd	nd	0.00275552	nd	nd	nd
11-62381878-A-C	c.739A>C	p.Asn247His	24.6	1		0.000803859		nd	nd	nd	nd	nd	nd	nd	nd	nd	nd
11-62380800-G-A	c.47G>A	p.Arg16His	22.7	2	23	0.00160772	0.00105844	0.00183331	0.00183331	0.000955523	0.000466627	nd	0.000177791	nd	4.38433e-05	0.000910926	0.000366627
11-62380931-C-A	c.178C>A	p.Pro60Thr	<10	1	7	0.000803859	0.000322135	0.000377791	0.00062209	0.0002	5.60664e-05	nd	0.000533195	nd	nd	nd	0.000266686
11-62380932--T	c.180dupT	p.Val61Cysfs*71	30	1	1	0.000803859	4.60193e-05	nd	0.000666627	7.55988e-05	nd	nd	0.000666627	nd	nd	nd	0.000177791
11-62381009-G-A	c.256G>A	p.Ala86Thr	24.7	2	9	0.00160772	0.000414174	nd	0.00247779	0.000244418	0.00247779	nd	0.000266686	4.84036e-05	nd	nd	nd
11-62381076-C-T	c.323C>T	p.Thr108Met	23	1	14	0.000803859	0.000644271	0.000377791	0.000711164	0.000288895	6.12045e-05	nd	0.00062209	4.88036e-05	nd	nd	0.000711164
11-62381084-G-C	c.331G>C	p.Gly111Arg	12.7	1	1	0.000803859	4.60193e-05	nd	6.072e-05	4.544e-06	nd	nd	nd	6.072e-05	nd	nd	nd
11-62381130-C-G	c.377C>G	p.Pro126Arg	13.58	1	1	0.000803859	4.60193e-05	3.539e-05	3.539e-05	1.597e-05	nd	nd	nd	nd	nd	nd	nd
11-62381847-C-	c.708delC	p.Leu238Cysfs*77	30	1	11	0.000803859	0.000506213	8.794e-06	0.0027	0.0001	nd	nd	5.783e-05	nd	nd	0.0027	0.0002
11-62381849-C-G	c.710C>G	p.Pro237Arg	26	1	2	0.000803859	9.20387e-05	3.06419e-05	6.5793e-05	2.1218e-05	6.5793e-05	nd	nd	nd	nd	nd	nd
11-62381851-CT-	c.712_713del	p.Leu238Valfs*17	30	1	4	0.000803859	0.000184077	7.8148e-06	0.0002	3.18221e-05	0.000111105	nd	nd	0.000177791	nd	nd	nd
11-62382196-G-A	c.941G>A	p.Gly314Glu	27.5	1	5	0.000803859	0.000230097	8.59797e-05	0.00206657	0.000188405	nd	nd	2.56997e-05	0.000511105	nd	0.00206657	0.000544418
11-62381029-A-G	c.-257A>G	p.?	<10		1		4.60193e-05	8.895e-06	8.895e-06	4.01e-06	nd	nd	nd	nd	nd	nd	nd
11-62381110-C-T	c.-176C>T	p.?	<10		1		4.60193e-05	7.20794e-06	0.000244418	2.13713e-05	nd	nd	nd	0.000244418	nd	nd	nd
11-62380794-G-A	c.41G>A	p.Arg14His	24.4		1		4.60193e-05	8.998e-06	5.018e-05	1.222e-05	nd	3.314e-05	nd	nd	5.018e-05	nd	nd
11-62381841-C-T	c.74C>T	p.Thr25Met	10.47		1		4.60193e-05	2.34417e-05	0.00252227	0.000188895	1.11045e-05	6.533e-05	nd	0.00252227	nd	nd	0.000266686
11-62381850-C-G	c.83C>G	p.Pro28Arg	11.47		1		4.60193e-05	5.275e-05	0.0002	3.977e-05	nd	nd	nd	0.0002	nd	nd	nd
11-62380847-G-A	c.94G>A	p.Gly32Ser	14.56		1		4.60193e-05	nd	0.000122209	3.21175e-05	8.90866e-05	nd	8.88955e-05	nd	nd	nd	nd
11-62380853-G-A	c.100G>A	p.Val34Ile	<10		1		4.60193e-05	3.17535e-05	0.000177791	2.50717e-05	6.69753e-05	nd	nd	nd	nd	nd	0.000177791
11-62381932-G-A	c.165G>A	p.Trp55*	23.7		5		0.000230097	0.000533314	0.000544418	0.000311105	0.000177791	nd	0.000177791	nd	nd	nd	0.000544418
11-62380920-C-G	c.167C>G	p.Ser56Cys	23.8		4		0.000184077	0.000222209	0.000222209	9.07208e-05	1.11045e-05	nd	2.59753e-05	nd	nd	nd	nd
11-62380920-C-T	c.167C>T	p.Ser56Phe	24.7		1		4.60193e-05	4.498e-05	0.0002	5.274e-05	nd	nd	0.0002	nd	nd	nd	0.0002
11-62380977-G-A	c.224G>A	p.Gly75Asp	22.3		1		4.60193e-05	3.566e-05	3.566e-05	1.606e-05	nd	nd	nd	nd	nd	nd	nd
11-62380983-G-A	c.230G>A	p.Gly77Glu	24		1		4.60193e-05	1.51234e-05	1.51234e-05	7.10838e-06	nd	nd	nd	nd	nd	nd	nd
11-62381021-G-A	c.268G>A	p.Ala90Thr	11.47		4		0.000184077	nd	0.000411105	4.31691e-05	0.000411105	nd	5.15149e-05	nd	nd	nd	nd
11-62381022-C-T	c.269C>T	p.Ala90Val	11.38		2		9.20387e-05	7.83421e-05	7.83421e-05	3.91783e-05	5.49996e-05	nd	nd	nd	nd	nd	nd
11-62382176-G-A	c.293G>A	p.Arg98Lys	<10		4		0.000184077	0.0001	0.000366686	9.59702e-05	nd	nd	0.000355582	nd	nd	0.000266686	nd
11-62381058-C-T	c.305C>T	p.Pro102Leu	24.6		1		4.60193e-05	7.99526e-06	9.99406e-05	1.07293e-05	5.65286e-05	nd	nd	nd	nd	nd	9.99406e-05
11-62381084-G-T	c.331G>T	p.Gly111Trp	17.67		1		4.60193e-05	3.83599e-05	0.000255523	6.36151e-05	1.11045e-05	3.512e-05	0.000177791	0.000131709	nd	nd	nd
11-62381085-G-T	c.332G>T	p.Gly111Val	10.82		1		4.60193e-05	9.616e-06	3.349e-05	8.558e-06	nd	3.349e-05	nd	nd	nd	nd	nd
11-62381087-G-C	c.334G>C	p.Gly112Arg	14.99		1		4.60193e-05	nd	6.655e-05	4.09e-06	6.655e-05	nd	nd	nd	nd	nd	nd
11-62381091-G-GCCCCCCCAGCACCA	c.338_339insCCCCCCCAGCACCA	p.Leu114fs	30		1		4.60193e-05	nd	0.0023	0.0003	nd	0.0023	nd	nd	nd	nd	0.0002
11-62381091-G-A	c.338G>A	p.Gly113Glu	16.44		2		9.20387e-05	0.000122209	0.000477791	0.000111105	0.000455582	nd	7.76058e-05	4.87681e-05	nd	nd	nd
11-62381091-G-C	c.338G>C	p.Gly113Ala	<10		2		9.20387e-05	9.095e-06	0.0004	6.116e-05	nd	nd	0.0004	5.486e-05	nd	nd	nd
11-62381093-C-G	c.340C>G	p.Leu114Val	13.85		1		4.60193e-05	1.827e-05	1.827e-05	8.193e-06	nd	nd	nd	nd	nd	nd	nd
11-62381093-C-T	c.340C>T	p.Leu114Phe	23		1		4.60193e-05	nd	nd	nd	nd	nd	nd	nd	nd	nd	nd
11-62381105-G-A	c.352G>A	p.Gly118Ser	<10		1		4.60193e-05	7.21127e-06	8.45326e-05	1.42909e-05	nd	nd	7.73213e-05	nd	nd	nd	nd
11-62381121-T-C	c.368T>C	p.Leu123Pro	24.1		1		4.60193e-05	nd	nd	nd	nd	nd	nd	nd	nd	nd	nd
11-62381148-C-T	c.395C>T	p.Ala132Val	23.9		1		4.60193e-05	1.50659e-05	0.000177791	1.06322e-05	nd	nd	nd	nd	nd	nd	0.000177791
11-62381731-C-T	c.592C>T	p.Arg198Trp	35		1		4.60193e-05	1.58145e-05	4.01378e-05	1.41998e-05	1.11045e-05	3.266e-05	nd	nd	nd	nd	nd
11-62381732-G-A	c.593G>A	p.Arg198Gln	23.6		3		0.000138058	7.90548e-06	0.0018	0.000273771	0.000377791	0.0018	8.88955e-05	8.88955e-05	nd	nd	0.000177791
11-62381768-A-T	c.629A>T	p.Asp210Val	26.4		1		4.60193e-05	0.0002	0.0002	9.95281e-05	0.000177791	nd	nd	nd	4.10608e-05	nd	0.000177791
11-62381807-G-A	c.668G>A	p.Arg223Gln	26.1		1		4.60193e-05	0.000188895	0.000266686	0.0001	0.000111105	9.799e-05	nd	nd	0.000266686	nd	nd
11-62381840-A-G	c.701A>G	p.Tyr234Cys	22.2		2		9.20387e-05	3.06597e-05	3.45463e-05	1.76977e-05	1.11045e-05	nd	nd	nd	nd	nd	nd
11-62381842-G-A	c.703G>A	p.Ala235Thr	32		6		0.000276116	nd	0.00173331	0.000144418	0.00173331	nd	2.56997e-05	nd	nd	nd	nd
11-62381851-CT-C	c.713delT	p.Leu238Argfs*78	30		2		9.20387e-05	nd	0.0001	1.988e-05	nd	nd	0.0001	nd	nd	nd	nd
11-62381860-C-T	c.721C>T	p.Pro241Ser	23.5		2		9.20387e-05	nd	0.0002	3.977e-06	nd	nd	nd	nd	nd	nd	0.0002
11-62381881-C-A	c.742C>A	p.Leu248Ile	24.7		2		9.20387e-05	nd	0.0001	1.193e-05	0.0001	nd	2.891e-05	nd	nd	nd	nd
11-62381936-G-A	c.797G>A	p.Gly266Asp	22.8		1		4.60193e-05	1.761e-05	6.154e-05	1.194e-05	6.154e-05	nd	nd	nd	nd	nd	nd
11-62381977-G-C	c.837+1G>C	p.?	24.2		1		4.60193e-05	nd	6.154e-05	3.981e-06	6.154e-05	nd	nd	nd	nd	nd	nd
11-62382148-G-A	c.893G>A	p.Gly298Glu	23.2		1		4.60193e-05	3.516e-05	0.0002	1.988e-05	nd	nd	nd	nd	nd	nd	0.0002
11-62382154-T-C	c.899T>C	p.Ile300Thr	12.64		2		9.20387e-05	5.274e-05	0.0001	5.169e-05	0.0001	3.266e-05	0.0001	nd	nd	nd	nd
11-62382160-C-T	c.905C>T	p.Ala302Val	<10		1		4.60193e-05	2.34417e-05	0.000120422	3.88969e-05	8.80109e-05	9.799e-05	2.56997e-05	nd	nd	nd	nd
11-62382181-A-C	c.926A>C	p.Tyr309Ser	23.8		3		0.000138058	7.0343e-05	0.000177791	4.59588e-05	1.11045e-05	nd	5.13994e-05	nd	nd	nd	0.000177791
11-62382195-G-A	c.940G>A	p.Gly314Arg	23.5		9		0.000414174	nd	0.00192221	0.000155523	0.00192221	nd	nd	nd	nd	nd	0.000177791
11-62382205-A-G	c.950A>G	p.Asp317Gly	23.1		2		9.20387e-05	7.034e-05	7.034e-05	3.181e-05	nd	nd	nd	nd	nd	nd	nd
11-62382241-C-T	c.986C>T	p.Ala329Val	20.4		5		0.000230097	0.000188895	0.0002	8.18209e-05	2.2209e-05	nd	2.56997e-05	nd	nd	nd	nd
11-62382271-CAGG-C	c.1019_1021delGAG	p.Gly340del	30		2		9.20387e-05	nd	0.000184671	1.06111e-05	nd	nd	0.000184671	nd	nd	nd	nd
MAF, minor allele frequency; CADD, combined annotation dependent depletion; gnomAD, genome aggregation database; NFE, non-Finnish European population; MAX, highest allele frequency detected in any population;
AFR, African/African American population; SAS, South Asian population; AMR, Latino/Admixed American population; EAS, East Asian population; FIN, Finnish European population; ASJ, Ashkenazi Jewish population; OTH, Other population; nd, not detected
