# Supplementary material for: Rare and common variants in ROM1 and PRPH2 genes trans-modify Stargardt/ABCA4 disease
Source: PLoS Genet. 2022 Mar 30;18(3):e1010129. doi: 10.1371/journal.pgen.1010129 (PMC9000055; doi:10.1371/journal.pgen.1010129)
Supplement: S2 Table — (XLSX) [file pgen.1010129.s002.xlsx]

## Sheet: Sheet1
S2 Table. Allele frequencies of all coding nonsynonymous variants identified in macular dystrophy genes CDHR1, CHM, CRX, ELOVL4, PRPH2, PROM1, ROM1, in 622 STGD1/ABCA4 disease patients.
Variant ID	Gene	cDNA change	Amino acid change	CADD v1.3	Allele count	Allele frequency	GnomAD
							NFE	max	ALL	AFR	SAS	AMR	EAS	FIN	ASJ	OTH
10-85956268-C-A	CDHR1	c.159C>A	p.His53Gln	<10	36	0.0289389	0.0377446	0.0377446	0.0272781	0.00598878	0.0212	0.0326113	6.66271e-05	0.0123777	0.0298901	0.0333004
10-85974231-C-T	CDHR1	c.2434C>T	p.Pro812Ser	28.4	34	0.0273312	0.045444	0.0787115	0.0316551	0.00567773	0.0094	0.0118216	4.83947e-05	0.0787115	0.0240323	0.0292209
10-85960404-G-C	CDHR1	c.486G>C	p.Arg162Ser	16.77	8	0.00643087	0.000711105	0.0888669	0.0087766	0.0888669	6.673e-05	0.00514448	nd	nd	0.000800059	0.00362215
10-85962824-C-T	CDHR1	c.728C>T	p.Ala243Val	22.4	8	0.00643087	0.000711105	0.0919004	0.00913219	0.0919004	6.533e-05	0.00532227	nd	nd	0.000800059	0.00353325
10-85968099-G-A	CDHR1	c.1133G>A	p.Arg378Gln	23.7	7	0.00562701	0.0018889	0.0018889	0.0011	0.000611105	0.0003	0.000355582	8.88955e-05	0.000177791	0.00117761	0.00115564
10-85972932-A-G	CDHR1	c.1868A>G	p.Asn623Ser	<10	4	0.00321543	0.00561116	0.00933319	0.00387773	0.000988836	3.266e-05	0.00181099	4.83325e-05	0.00933319	0.000533373	0.0043554
10-85955312-G-A	CDHR1	c.118G>A	p.Ala40Thr	33	2	0.00160772	0.0008	0.0135334	0.00163331	nd	nd	nd	nd	0.0135334	nd	0.00156651
10-85955337-C-A	CDHR1	c.143C>A	p.Thr48Asn	30	2	0.00160772	0.0003	0.00487738	0.000388895	7.7182e-05	0.0004	0.00022215	nd	nd	0.00487738	0.000444477
10-85961584-G-A	CDHR1	c.547G>A	p.Val183Met	<10	2	0.00160772	0.0003	0.00175552	0.000444418	0.00175552	9.803e-05	0.000755523	4.85725e-05	4.77635e-05	0.000533373	0.000544418
10-85962785-C-T	CDHR1	c.689C>T	p.Thr230Ile	23.3	2	0.00160772	0.000588895	0.000711164	0.000388895	5.46885e-05	0.0003	0.000177791	4.83325e-05	nd	8.81932e-05	0.000711164
10-85972913-G-A	CDHR1	c.1849G>A	p.Ala617Thr	<10	2	0.00160772	0.000655582	0.00117773	0.000477791	0.000533373	nd	0.000844418	nd	0.000177791	nd	0.00117773
10-85965658-G-A	CDHR1	c.938G>A	p.Arg313Lys	15.58	2	0.00160772	2.34595e-05	0.00625558	0.000633254	0.00625558	nd	0.000266686	nd	nd	nd	0.000377672
10-85961593-C-T	CDHR1	c.556C>T	p.His186Tyr	22.9	1	0.000803859	0.0019	0.0019	0.00102221	0.000477791	nd	0.000577732	nd	0.000511105	8.8451e-05	0.000577613
10-85970881-C-T	CDHR1	c.1445C>T	p.Pro482Leu	26.5	1	0.000803859	nd	0.0002	1.591e-05	0.0002	nd	nd	nd	nd	nd	nd
10-85973012-T-C	CDHR1	c.1948T>C	p.Cys650Arg	<10	1	0.000803859	8.79e-06	0.0003	3.976e-05	nd	nd	0.0003	nd	nd	nd	nd
10-85974220-A-G	CDHR1	c.2423A>G	p.Gln808Arg	<10	1	0.000803859	nd	nd	nd	nd	nd	nd	nd	nd	nd	nd
10-85974270-C-A	CDHR1	c.2473C>A	p.Pro825Thr	<10	1	0.000803859	0.000233314	0.0262	0.00305576	0.000177791	0.0262	0.000177791	0.000266686	nd	nd	0.00082215
10-85979028-C-G	CDHR1	c.2234C>G	p.Ser745Cys	<10	1	0.000803859	nd	nd	nd	nd	nd	nd	nd	nd	nd	nd
10-85961608-C-T	CDHR1	c.571C>T	p.Arg191Cys	34	1	0.000803859	3.07741e-05	0.0301887	0.00224448	7.71998e-05	0.0002	5.14527e-05	0.0301887	3.33135e-05	nd	0.00115564
10-85972856-G-A	CDHR1	c.1792G>A	p.Glu598Lys	11.55	1	0.000803859	7.82903e-06	0.00565564	0.000488836	0.00565564	nd	0.000177791	4.83325e-05	nd	nd	0.000266686
10-85974343-AGA-	CDHR1	c.2546_2548del	p.Lys851del	15	1	0.000803859	0.000111105	0.0074	0.000777672	0.0074	9.813e-05	0.000177791	0.000115528	nd	nd	0.000444477
10-85978860-A-G	CDHR1	c.2066A>G	p.Asn689Ser	<10	1	0.000803859	1.68901e-05	0.00496663	0.000433254	0.00496663	4.894e-05	0.000266686	nd	nd	nd	nd
X-85233820-T-A	CHM	c.265A>T	p.Ser89Cys	23.3	26	0.0209003	0.0208002	0.0208002	0.0134557	0.00237773	0.0082	0.00924442	nd	0.0114667	0.00947684	0.017723
X-85233847-G-A	CHM	c.238C>T	p.Leu80Phe	23.7	5	0.00401929	0.000333314	0.0278224	0.00311081	0.0278224	0.0001	0.00275552	nd	nd	nd	0.00223331
X-85156099-C-T	CHM	c.1339G>A	p.Val447Met	18.41	2	0.00160772	nd	0.000522209	5.27002e-05	0.000522209	nd	nd	nd	nd	nd	nd
X-85119795-T-C	CHM	c.1802A>G	p.Asn601Ser	<10	2	0.00160772	0.000276902	0.0322556	0.00352185	0.0322556	0.0001	0.00248884	nd	5.70087e-05	8.88955e-05	0.0011111
X-85302508-T-C	CHM	c.29A>G	p.Asp10Gly	27.4	1	0.000803859	0.000377732	0.00238895	0.000433314	nd	nd	3.27935e-05	nd	0.00238895	0.000622268	0.000311045
X-85211224-C-T	CHM	c.1100G>A	p.Arg367Gln	34	1	0.000803859	0.000977791	0.0043	0.000944477	0.0002	0.0043	0.000355582	nd	0.000133314	nd	0.00097785
X-85166272-G-T	CHM	c.1238C>A	p.Ser413Tyr	28.3	1	0.000803859	nd	nd	nd	nd	nd	nd	nd	nd	nd	nd
19-48342796-G-A	CRX	c.472G>A	p.Ala158Thr	13.49	9	0.00723473	0.0003	0.0897669	0.0088655	0.0897669	0.0002	0.00506686	nd	4.12742e-05	0.00242215	0.00497767
19-48342689-G-A	CRX	c.365G>A	p.Gly122Asp	16.44	6	0.00482315	5.0423e-05	0.0864236	0.0114451	0.0012	3.267e-05	0.0864236	0.000622268	nd	nd	0.00783385
19-48342875-C-T	CRX	c.551C>T	p.Pro184Leu	10.79	3	0.00241158	9.61156e-05	0.0061	0.000803607	5.49107e-05	0.0061	0.000266686	nd	nd	0.000888955	0.000888955
19-48342749-A-G	CRX	c.425A>G	p.Tyr142Cys	23.6	2	0.00160772	0.000466686	0.00217773	0.000477791	0.0001	0.0002	0.00168884	nd	nd	nd	0.00217773
19-48339595-G-A	CRX	c.196G>A	p.Val66Ile	10.33	1	0.000803859	0.0027889	0.00882215	0.00313337	0.0007	0.0088	0.000622268	4.83325e-05	0.00882215	nd	0.00107779
19-48339605-G-A	CRX	c.206G>A	p.Arg69His	27.7	1	0.000803859	nd	6.152e-05	3.976e-06	6.152e-05	nd	nd	nd	nd	nd	nd
19-48342665-C-T	CRX	c.341C>T	p.Ala114Val	19.16	1	0.000803859	nd	nd	nd	nd	nd	nd	nd	nd	nd	nd
19-48343048-G-A	CRX	c.724G>A	p.Val242Met	<10	1	0.000803859	4.63853e-05	0.0157889	0.00157755	0.0157889	3.266e-05	0.000444477	nd	0.000866627	nd	0.00135552
6-80626375-T-C	ELOVL4	c.895A>G	p.Met299Val	<10	174	0.139871	0.114133	0.3519	0.164812	0.234189	0.3519	0.174834	0.204057	0.116889	0.100254	0.142944
6-80626456-C-G	ELOVL4	c.814G>C	p.Glu272Gln	<10	19	0.0152733	0.0133774	0.0286112	0.00975534	0.00181116	0.0025	0.00244454	nd	0.0286112	0.0034	0.0100669
6-80626470-A-G	ELOVL4	c.800T>C	p.Ile267Thr	<10	7	0.00562701	0.00706663	0.0202445	0.00714448	0.00108884	0.0141	0.00186663	nd	0.0202445	0.00186681	0.00786657
6-80634687-A-T	ELOVL4	c.351T>A	p.Asn117Lys	14.21	2	0.00160772	0.0005	0.0005	0.0003	5.50974e-05	nd	0.00022215	nd	0.000177791	nd	0.000177791
6-80635972-C-T	ELOVL4	c.227G>A	p.Arg76His	34	1	0.000803859	nd	5.789e-05	7.959e-06	nd	nd	5.789e-05	nd	nd	nd	nd
4-16077475-A-C	PROM1	c.55T>G	p.Ser19Ala	<10	12	0.0096463	0.00897779	0.0622121	0.0141116	0.00191105	0.0038	0.0622121	nd	0.00927785	0.00743337	0.0118222
4-15995626-T-C	PROM1	c.1724A>G	p.His575Arg	<10	3	0.00241158	5.44715e-05	0.0225334	0.0020997	0.0225334	nd	0.000844418	nd	nd	nd	0.00103314
4-16077349-T-C	PROM1	c.181A>G	p.Ile61Val	<10	2	0.00160772	9.60901e-05	0.00526681	0.000277291	nd	nd	0.000266686	nd	nd	0.00526681	0.000366627
4-16000080-T-C	PROM1	c.1583A>G	p.Asp528Gly	10.27	2	0.00160772	0.000273886	0.00206657	0.00045509	nd	nd	0.00191116	nd	nd	0.00206657	0.000622268
4-16035060-C-T	PROM1	c.349G>A	p.Val117Met	34	1	0.000803859	0.0002	0.0017	0.000277306	nd	0.0017	nd	nd	nd	8.85755e-05	nd
4-16035047-A-G	PROM1	c.362T>C	p.Phe121Ser	31	1	0.000803859	nd	6.462e-05	4.017e-06	6.462e-05	nd	nd	nd	nd	nd	nd
4-16035000-G-A	PROM1	c.409C>T	p.Arg137*	38	1	0.000803859	1.771e-05	9.94e-05	1.204e-05	nd	nd	nd	nd	nd	9.94e-05	nd
4-16026921-T-C	PROM1	c.497A>G	p.Tyr166Cys	<10	1	0.000803859	6.3018e-05	0.0005	9.71657e-05	0.0005	nd	8.88955e-05	4.94614e-05	nd	nd	9.99406e-05
4-16020080-T-G	PROM1	c.841A>C	p.Ser281Arg	16.13	1	0.000803859	7.88236e-06	0.022266	0.00263337	0.0015111	6.542e-05	0.00741122	0.022266	nd	nd	0.00151122
4-16014922-G-A	PROM1	c.1090C>T	p.Arg364Cys	16.88	1	0.000803859	nd	9.94e-05	4.014e-06	nd	nd	nd	nd	nd	9.94e-05	nd
4-16010722-C-G	PROM1	c.1124G>C	p.Arg375Thr	<10	1	0.000803859	nd	0.000611105	6.16164e-05	0.000611105	nd	0.000159194	nd	nd	nd	nd
4-16010677-C-T	PROM1	c.1169G>A	p.Arg390His	<10	1	0.000803859	9.60934e-05	0.00102221	0.000288895	0.0006	6.554e-05	0.00102221	0.000266686	4.12653e-05	nd	0.000266686
4-16008270-C-T	PROM1	c.1318G>A	p.Val440Met	20.4	1	0.000803859	0.00197779	0.00197779	0.0012	0.000377732	0.0012	0.00062209	4.98259e-05	8.88955e-05	nd	0.00106675
4-16008260--A	PROM1	c.1327dupT	p.Tyr443Leufs*13	30	1	0.000803859	0.000366686	0.000366686	0.000188416	1.11045e-05	nd	0.000355582	nd	nd	nd	0.000177791
4-16008237-C-T	PROM1	c.1351G>A	p.Val451Met	23.3	1	0.000803859	5.5496e-05	0.000433314	8.4267e-05	0.000433314	3.375e-05	8.88955e-05	nd	nd	nd	nd
4-16000099-G-T	PROM1	c.1564C>A	p.Pro522Thr	26.6	1	0.000803859	1.805e-05	1.805e-05	8.246e-06	nd	nd	nd	nd	nd	nd	nd
4-16000030-G-C	PROM1	c.1633C>G	p.Leu545Val	18.35	1	0.000803859	nd	0.0001	2.106e-05	6.639e-05	0.0001	nd	nd	nd	nd	nd
4-15992900-G-C	PROM1	c.1901C>G	p.Ala634Gly	<10	1	0.000803859	0.000988836	0.000988836	0.000566627	0.000233314	3.506e-05	0.000311045	nd	0.00042215	nd	0.000177791
4-15989322-G-T	PROM1	c.2067C>A	p.Ser689Arg	23	1	0.000803859	7.13564e-05	0.00192185	9.59813e-05	nd	0.0002	nd	nd	nd	0.00192185	0.000266686
4-15985887-AAGGGGTCGAT-	PROM1	c.2335_2345del	p.Ile779Glufs*26	30	1	0.000803859	nd	nd	nd	nd	nd	nd	nd	nd	nd	nd
4-15982063-G-A	PROM1	c.2444C>T	p.Ser815Leu	35	1	0.000803859	1.37166e-05	7.14453e-05	2.34614e-05	2.2209e-05	nd	7.14453e-05	nd	nd	nd	nd
4-15985975-T-C	PROM1	c.2257A>G	p.Ser753Gly	10.83	1	0.000803859	0.0006	0.0019	0.0006	2.2209e-05	0.0019	0.000577732	nd	0.000577732	0.000910926	0.000622268
4-16019985-C-A	PROM1	c.936G>T	p.Leu312Phe	22.8	1	0.000803859	8.88955e-05	0.00908931	0.00045155	nd	nd	nd	nd	nd	0.00908931	0.000988895
4-16077434-C-A	PROM1	c.96G>T	p.Trp32Cys	21.8	1	0.000803859	nd	5.569e-05	8.043e-06	nd	nd	2.903e-05	5.569e-05	nd	nd	nd
6-42666145-C-T	PRPH2	c.929G>A	p.Arg310Lys	14.6	1107	0.889871	0.899855	0.998011	0.914354	0.982778	0.877	0.934112	0.998011	0.9009	0.859396	0.896376
6-42666164-G-C	PRPH2	c.910C>G	p.Gln304Glu	<10	957	0.769293	0.800077	0.860211	0.776022	0.730511	0.7418	0.713967	0.860211	0.790123	0.703696	0.775777
6-42666061-T-C	PRPH2	c.1013A>G	p.Asp338Gly	<10	936	0.752412	0.800477	0.861322	0.777266	0.730789	0.7428	0.712656	0.861322	0.801056	0.703508	0.777077
6-42689979-T-C	PRPH2	c.94A>G	p.Ile32Val	<10	2	0.00160772	0.0004	0.0049	0.000822268	5.46885e-05	0.0049	0.000177791	nd	nd	0.000888955	0.000722209
6-42672150-G-A	PRPH2	c.781C>T	p.Leu261Phe	23.7	1	0.000803859	8.236e-05	0.0015	0.0001	nd	3.365e-05	nd	nd	nd	0.0015	0.0003
6-42666244-A-C	PRPH2	c.830T>G	p.Val277Gly	10.9	1	0.000803859	nd	0.00171116	0.000122209	0.00171116	nd	2.56997e-05	nd	nd	nd	nd
6-42689536-C-A	PRPH2	c.537G>T	p.Trp179Cys	33	1	0.000803859	7.8148e-06	1.11045e-05	7.07105e-06	1.11045e-05	nd	nd	nd	nd	nd	nd
11-62381106-G-C	ROM1	c.353G>C	p.Gly118Ala	<10	1213	0.97508	0.998256	1	0.980114	0.805967	0.9991	0.988878	0.999322	1	0.992799	0.989123
11-62381825-G-A	ROM1	c.686G>A	p.Arg229His	10.73	10	0.00803859	0.00525523	0.012089	0.00372203	0.000188895	3.266e-05	0.000399941	nd	0.012089	0.00407732	0.00274424
11-62381951-T-C	ROM1	c.812T>C	p.Met271Thr	<10	4	0.00321543	4.63308e-05	0.0678239	0.00908943	0.00184448	nd	0.0678239	nd	nd	nd	0.00691128
11-62381009-G-A	ROM1	c.256G>A	p.Ala86Thr	24.7	2	0.00160772	nd	0.00247779	0.000244418	0.00247779	nd	0.000266686	4.84036e-05	nd	nd	nd
11-62381810-C-T	ROM1	c.671C>T	p.Pro224Leu	32	2	0.00160772	3.84692e-05	0.000444477	4.24319e-05	nd	nd	8.88955e-05	nd	nd	nd	0.000444477
11-62380800-G-A	ROM1	c.47G>A	p.Arg16His	22.7	2	0.00160772	0.00183331	0.00183331	0.000955523	0.000466627	nd	0.000177791	nd	4.38433e-05	0.000910926	0.000366627
11-62380931-C-A	ROM1	c.178C>A	p.Pro60Thr	<10	1	0.000803859	0.000377791	0.000533195	0.0002	5.60664e-05	nd	0.000533195	nd	nd	nd	0.000266686
11-62380932--T	ROM1	c.180dupT	p.Val61Cysfs*71	30	1	0.000803859	nd	0.000666627	7.55988e-05	nd	nd	0.000666627	nd	nd	nd	0.000177791
11-62381045-G-A	ROM1	c.292G>A	p.Gly98Arg	<10	1	0.000803859	8.939e-06	8.939e-06	4.024e-06	nd	nd	nd	nd	nd	nd	nd
11-62381076-C-T	ROM1	c.323C>T	p.Thr108Met	23	1	0.000803859	0.000377791	0.000711164	0.000288895	6.12045e-05	nd	0.00062209	4.88036e-05	nd	nd	0.000711164
11-62381084-G-	ROM1	c.331delG	p.Leu114Serfs*8	30	1	0.000803859	0.000455582	0.00106675	0.000466686	0.000655582	0.0001	0.000444477	0.00106675	0.000622268	nd	0.000355582
11-62381084-G-C	ROM1	c.331G>C	p.Gly111Arg	12.7	1	0.000803859	nd	6.072e-05	4.544e-06	nd	nd	nd	6.072e-05	nd	nd	nd
11-62381130-C-G	ROM1	c.377C>G	p.Pro126Arg	13.58	1	0.000803859	3.539e-05	3.539e-05	1.597e-05	nd	nd	nd	nd	nd	nd	nd
11-62381847-C-	ROM1	c.708delC	p.Leu238Cysfs*77	30	1	0.000803859	8.794e-06	0.0027	0.0001	nd	nd	5.783e-05	nd	nd	0.0027	0.0002
11-62381849-C-G	ROM1	c.710C>G	p.Pro237Arg	26	1	0.000803859	3.06419e-05	6.5793e-05	2.1218e-05	6.5793e-05	nd	nd	nd	nd	nd	nd
11-62381851-CT-	ROM1	c.712_713del	p.Leu238Valfs*17	30	1	0.000803859	7.8148e-06	0.000177791	3.18221e-05	0.000111105	nd	nd	0.000177791	nd	nd	nd
11-62381863-C-T	ROM1	c.724C>T	p.Arg242*	37	1	0.000803859	7.81569e-06	0.00275552	0.0002	nd	nd	nd	0.00275552	nd	nd	nd
11-62381878-A-C	ROM1	c.739A>C	p.Asn247His	24.6	1	0.000803859	nd	nd	nd	nd	nd	nd	nd	nd	nd	nd
11-62382196-G-A	ROM1	c.941G>A	p.Gly314Glu	27.5	1	0.000803859	8.59797e-05	0.00206657	0.000188405	nd	nd	2.56997e-05	0.000511105	nd	0.00206657	0.000544418
CADD, combined annotation dependent depletion; gnomAD, genome aggregation database; NFE, non-Finnish European population; MAX, highest allele frequency detected in any population; AFR, African/African American population;
SAS, South Asian population; AMR, Latino/Admixed American population; EAS, East Asian population; FIN, Finnish European population; ASJ, Ashkenazi Jewish population; OTH, Other population; nd, not detected
